# Supplementary material for: Integrating rare genetic variants into DPYD pharmacogenetic testing may help preventing fluoropyrimidine-induced toxicity
Source: Pharmacogenomics J. 2024 Jan 12;24(1):1. doi: 10.1038/s41397-023-00322-x (PMC10786722; doi:10.1038/s41397-023-00322-x)
Supplement: Supplementary file 1 — Table S1. Demographic parameters of the whole cohort compared in male versus female patients. [file 41397_2023_322_MOESM1_ESM.xlsx]

## Sheet: Table S2
Table S1. Demographic parameters of the whole cohort compared in male versus female patients.
	Number of patients	Age (years)	Uracilemia (ng/mL)	Ratio [UH2]/[U]
Total	2972	65.4 +/- 10.5	8.3 +/- 5.8	16.3 +/- 8.0
Male	1616 (54.4 %)	65.6 +/- 11.3	8.3 +/- 5.4	16.3 +/- 7.6
Female	1356 (45.6%)	65.1 +/- 12.3 (p=0.20)	8.3 +/- 6.2 (p=0.60)	16.4 +/- 8.3 (p=0.80)
p= p-value
