# Supplementary material for: Integrating rare genetic variants into DPYD pharmacogenetic testing may help preventing fluoropyrimidine-induced toxicity
Source: Pharmacogenomics J. 2024 Jan 12;24(1):1. doi: 10.1038/s41397-023-00322-x (PMC10786722; doi:10.1038/s41397-023-00322-x)
Supplement: Supplementary file 2 — Table S2. Custom-designed primer pairs and Sanger primer pairs. [file 41397_2023_322_MOESM2_ESM.xlsx]

## Sheet: Table S1
Table S2. Custom-designed primer pairs and Sanger primer pairs.
Assay Name	Forward primer (5’-3’)	Reverse primer (3’-5’)	Methods
DPYD_1	AGATCAGCATATGTAGGTGACATGA	CTGTGTCTCAGTGTTTGCCCTAT	Fluidigm
DPYD_2	TAAGGGTACGCCTCTCTTTGGTT	GGTCAGTGACATCAATACCCTCT	Fluidigm
DPYD_3	TGCTTTCTGCCGTAAAAACAAGAA	TGAGCAACGTAGAGCAAGTTGTG	Fluidigm
DPYD_4	AGGTCATGTAGCATTTACCACAGTT	GCTTGCTAAGTAATTCAGTGGCTA	Fluidigm
DPYD_5	ACCAAATTAGTGATACATTTAAGCA	AGCTTTTTCACCACTTAAGAGAA	Fluidigm
DPYD_6	TTTTTACCTTGATGGTAGGAATAGGC	AACTGCCAAGTTTTGGACCTTAT	Fluidigm
DPYD_7	AACAGTTTCTCTTAAGTGGTGAA	TCTGAGCTAACATGCTTCCTTAT	Fluidigm
DPYD_8	ACCAAGGCTGAGTTCTCAAGAATA	CTCAAAGCCCTGCTTTATCTGAA	Fluidigm
DPYD_9	GAACTGGTTTCCCTTTCTGGTGA	ACTTGGTTGACTGCTCTGTCTTT	Fluidigm
DPYD_10	TGCATTTGTGAGATGGAGATTTTT	CTGTGACCTCCATTGCTCGT	Fluidigm
DPYD_11	ACTGAAGACCACTTTCAGCAGAG	TCAGTGTGCTAACCATTGATTATTCT	Fluidigm
DPYD_12	TTTTCAGCAACCTCCAAGAAAGC	GTTACAGCCACCAACACTGTCTC	Fluidigm
DPYD_13	GCTTTGCAATCCCCACTGC	GTGAGGGTTTGAATGGGTTTTAACT	Fluidigm
DPYD_14	GCCAATATTTACAATAGCGGGCAA	GAACATCTGCCGCTGGGTTAG	Fluidigm
DPYD_15	TCTTGCGATGCTCACAATATCAGT	TTGCTGTTGTTCCAGTACACATT	Fluidigm
DPYD_16	CCATGCATCTCCTTGCCTA	GGAGCAGATGCCCTGGA	Fluidigm
DPYD_17	GTCCTTACCTGCCCACAG	AACGGTGAAAGCCTATTGGTAT	Fluidigm
DPYD_18	AATGAAAACACAGGGTAAACAAA	TAAAAATGACTGGACGGAACTTG	Fluidigm
DPYD_19	CTGTATTATTTCTCATGGCAGCTC	GCTAGCATTATGTGCAGTTACAA	Fluidigm
DPYD_20	AAAGTAACCATTACCTCAGACTT	TCTTTGTGTACAACTGGATAACT	Fluidigm
DPYD_21	TTATTGTAACTGCACATAATGCTA	TGCTATCTTACCCTGCTATTTTC	Fluidigm
DPYD_22	TTCACCAACTTATGCCAATTCTCT	CCATGTATGGCCCTGGACAAAG	Fluidigm
DPYD_23	TATGCAGCCGTTTTCTCACT	CTTTTCTTTGTCAAAAGGAGACTCAA	Fluidigm
DPYD_24	TGAAACTCAGGGTATTTGTTTTTG	GTTTCATTATTTTTGGATGCCTCA	Fluidigm
DPYD_25	TGCAAACCAAATCAATTGTGTCCC	AGTATTGTCTAGGAAGCAACAAAGA	Fluidigm
DPYD_26	TCTTTGAGCTGAGGCATCCAAAAATA	AAGGGGCAGGCATATATTGCTCA	Fluidigm
DPYD_27	CCATGGGACAGAAAGGAAGGAAA	CCCTCACCAAAACTTTCTCTCTTGA	Fluidigm
DPYD_28	TGTGTAATGATAGGTCTTGTCAAAT	TTTTGAAGCTGGATGGGGTTTT	Fluidigm
DPYD_29	TCAAGAGAGAAAGTTTTGGTGAGGG	TCTGGTGGACATTAGTGTAGAAATGG	Fluidigm
DPYD_30	AGAGAAAGTTTTGGTGAGGGCAA	ACACTCCTATTGATCTGGTGGAC	Fluidigm
DPYD_31	TTCGAATCATTGATGTGCTGGTG	AGTCACAATATGGAGCTTCCGTT	Fluidigm
DPYD_32	TTCGAATCATTGATGTGCTGGTG	TTTGCAGTCACAATATGGAGCTT	Fluidigm
DPYD_33	AATGTCCACCAGATCAATAGGAG	GATGCTGTGTTGAAGTGATTTTT	Fluidigm
DPYD_34	TAGGAGTGTAAAAGAGGGGTAG	TCGGATGCTGTGTTGAAGT	Fluidigm
DPYD_35	CCAATACTTGGTTTCATATTACATCT	GCTAGTACTCTTCATACTGCCTT	Fluidigm
DPYD_36	GCAAAAAGTCAGTGAGCAGT	TGGACCAGGGAGAAAAATTCTAA	Fluidigm
DPYD_37	GGCAGTATGAAGAGTACTAGCAG	ATTTAGGCCTCCTGACTTGCC	Fluidigm
DPYD_38	CTGGTCCAATCCAGTCTCTTTGT	AGCATTCCTGCTGCTATACTGAA	Fluidigm
DPYD_39	AGAATTAAGTGGAAATGATGGCAAA	TGCAAACTAGTGAAGCATGGGTA	Fluidigm
DPYD_40	ATTCCACTGTAGTGTTAGCC	TTGTCTATTGTTTTTCACTTGTTTT	Fluidigm
DPYD_41	AATAACAGACAATTGCATCACACA	GGACAGAGCAAGATGAAACTGGA	Fluidigm
DPYD_42	TGGACCATCTGATCTTCATCTTCA	TTGTTTTAGATGGAACTTGCTAAGG	Fluidigm
DPYD_43	CTTTTACTATAACCTTCCGTGGG	TCATAAGCTTTAGCATGTGTAATTC	Fluidigm
DPYD_44	CAGTTTCATCTCCTAAAATCTGTTGG	TGTACTTGGAGCTGGAGACACT	Fluidigm
DPYD_45	TCTGAAGACGATGAACACACG	TTGAAAATGGGGTTTTCCTTTCAT	Fluidigm
DPYD_46	ATGTGCTGCTGAGCTTGATTTTG	CCATCTTCCAAGGCCTGACG	Fluidigm
DPYD_47	TTGGCTACAAGTGGCAAAAAGTC	TCTAATAGGAAAAGCCCCTCCTC	Fluidigm
DPYD_48	CTGAAGGCAGTCATTCTTCTGGAT	TCAGTGAATGAAATGACTCTTAGCAC	Fluidigm
DPYD_49	AGCAGCTTTGTAGCCTTTTTCTT	GGCTGACTTTTCATTCTTTTTGATG	Fluidigm
DPYD_50	TCCTTTCTTTTTGAGCAGTACACAG	ACTGATGCCTGTTTTTCTTTCTCC	Fluidigm
DPYD_51	TTGTTTTGCTCCATCATTTCTGAC	TGGGCCTGCAAGTATAAGTTGTG	Fluidigm
DPYD_52	TAGGCATTACCTTAAACCACCAA	AAAATGTCTGAAGCCTATTCTGC	Fluidigm
DPYD_53	CAATCGAGCCAAAAAGGAAGCAC	TGACAATTGATTTCCCCGTAGGT	Fluidigm
DPYD_54	AAGAGCAATCTTTGCAGAATAGG	TATGTTTGAGGATGTAAGCTAGT	Fluidigm
DPYD_55	AAATAGGAGACGTCAGAGAGCC	GGAAGCAGGTCTTTTATTTGGGTAA	Fluidigm
DPYD_56	TTTGTGCATGGTGATGGTAGTGG	TGTGGAATGGTATGTCCAACCTC	Fluidigm
DPYD_57	AAATTGCATCCACCTACACAAAG	TTGTCGTAATTTGGCTGTTTAAAGT	Fluidigm
DPYD_58	ACAAGCTGTATTCTGTACCCACA	CAGATGCCCCGTGTCAGAAG	Fluidigm
DPYD_59	ACCTTGTTTGCAATACTTGTGATGA	ACTAGACACGGACTCTGAATGAGTA	Fluidigm
DPYD_60	TGTTCCCCAAATAATGAAGAATGACT	TGCAGAATTGTGAGAAGCTGGAG	Fluidigm
DPYD_61	CCAGACTTACCTCATTGCTTCTC	TGCATAGATACAATTTTTCTCAGGAT	Fluidigm
DPYD_62	GCCTTACAATGTGTGGAGTGAGG	AATCCTCGAACACAAACTCATGC	Fluidigm
DPYD_63	TCAGGATTTCTTTTCCAATGTTTCT	TTAAACAAATGCCAACATATTTCC	Fluidigm
DPYD_64	CACCTACCCGCAGAGCAC	GAGCTTGAGGACGCAAGGAG	Fluidigm
DPYD_65	GCTGTCACTTGGCTCTCTG	GCACCTACCCGCAGAGCAC	Sanger (ex1)
DPYD_66	TGACAAAGTGAGAGAGACCGTGTC	CCTTACAATGTGTGGAGTGAGG	Sanger (ex2)
DPYD_67	CAATTTTAATGAATGCTACCCAAT	CTGAATGGTGGCAATGAACT	Sanger (ex3)
DPYD_68	GGTAGAAAATAGATTATCTC	GATTTGCTAAGACAAGCTG	Sanger (ex4)
DPYD_69	GTTTGTCGTAATTTGGCTG	ATTTGTGCATGGTGATGG	Sanger (ex5)
DPYD_70	AACCATGACAATTGATTTCCC	CTATAAACATGAAATAAATGTAGGC	Sanger (ex6)
DPYD_71	TCATTTTTCTACTGATGCCTG	CTTTCTTTTTGAGCAGTACACA	Sanger (ex7)
DPYD_72	TTTGGCTGACTTTTCATTC	TGGCCAATCATTTCTATCTG	Sanger (ex8)
DPYD_73	CCCTCCTCCTGCTAATG	GAACAATGTGCTGCTGAG	Sanger (ex9)
DPYD_74	GGGGTTTTCCTTTCATCAT	CTGTTGGAGTACAACTCCAT	Sanger (ex10)
DPYD_75	TCAGACCAAATCATCGCATT	TTCTCCTCATGGCACCCATA	Sanger (int10)
DPYD_76	GTTTCTTCTCTGTCCTGTTTTG	CACATTTCAGCTCCCAGC	Sanger (ex11)
DPYD_77	TTCCTGTATGTGAGGTGTA	GAAGCACTTATCCATTGG	Sanger (ex12)
DPYD_78	CGGATGACTGTGTTGAAGTG	GTGTAATGATAGGTCGTGTC	Sanger (ex13)
DPYD_79	GAGACTCAATATCTTTACTCTTTC	CTTGTTTTAGATGTTAAATCA	Sanger (ex14)
DPYD_80	GCAAGGTAAGATCAAGTTAGAC	GCCCAAGTGTTCACAGATAG	Sanger (ex15)
DPYD_81	AACGGTGAAAGCCTATTGG	AGTAACTATCCATACGGGGG	Sanger (ex16)
DPYD_82	ACGTCTCCAGCTTTGCTGTTG	GGGCAACTGATTCAAGTCAAG	Sanger (ex17)
DPYD_83	GGGATGTGAGGGGGTGAATG	TCAGCAACCTCCAAGAAAGCCAC	Sanger (ex18)
DPYD_84	TCTGTGTTTGCTATACCTACTTGT	TCTTATTTATTTCAGGATCACATGGGT	Sanger (ex19)
DPYD_85	TTGGTTGACTGCTCTGTCTT	AATAACACAGGAGATTTAAGCAC	Sanger (ex20)
DPYD_86	GGAACCTGATACCGAGAAGACT	CATGCTTGCCAGTGTTCTAAA	Sanger (ex21)
DPYD_87	GAGCTTGCTAAGTAATT	AGAGCAATATGTGGCACC	Sanger (ex22)
DPYD_88	GGGACAATGATGACCTATGTGG	GTGACATGAAAGTTCACAGCAAC	Sanger (ex23)
