# Supplementary material for: Integrating rare genetic variants into DPYD pharmacogenetic testing may help preventing fluoropyrimidine-induced toxicity
Source: Pharmacogenomics J. 2024 Jan 12;24(1):1. doi: 10.1038/s41397-023-00322-x (PMC10786722; doi:10.1038/s41397-023-00322-x)
Supplement: Supplementary file 3 — Table S3. Hardy-Weinberg equilibrium and Minor Allele Frequency observed compared to GnomAD European frequencies for common (MAF ≥ 1) DPYD variants. [file 41397_2023_322_MOESM3_ESM.xlsx]

## Sheet: Table S3
Table S3. Hardy-Weinberg equilibrium and Minor Allele Frequency observed compared to GnomAD European frequencies for common (MAF ≥ 1) DPYD variants.
HGVS		GnomAD Eur. MAF	MAF	Het	Hom	HWE P
coding DNA	Protein
c.2194G>A	p.Val732Ile	4.57%	5.10% (p=0.05)	293	5	0.30
c.1896T>C	p.Phe632Phe	4.22%	3.63% (p=0.02)	208	4	0.97
c.1627A>G	p.Ile543Val	19.51%	20.24% (p=0.15)	951	126	0.63
c.1601G>A	p.Ser534Asn	1.96%	2.36% (p=0.03)	136	2	0.78
c.1236G>A	p.Glu412Glu	2.11%	1.67% (p=0.02)	97	1	0.84
c.496A>G	p.Met166Val	10.18%	8.92% (p=0.001)	486	22	0.71
c.85T>C	p.Cys29Arg	22.45%	22.98% (p=0.32)	930	218	<0.001
Eur.: european, Het: heterozygous patient, Hom: homozygous patient, HWE P: Hardy-Weinberg Equilibrium p-value, MAF: Minor Allele Frequency
